# Supplementary material for: Ergonomic Insect Headgear and Abdominal Buckle with Surface Stimulators Manufactured via Multimaterial 3D Printing: Snap-and-Secure Installation of Noninvasive Sensory Stimulators for Cyborg Insects
Source: Cyborg Bionic Syst. 2025 Sep 22;6:0406. doi: 10.34133/cbsystems.0406 (PMC12451109; doi:10.34133/cbsystems.0406)
Supplement: Supplementary 1 — Figs. S1 to S3 Movie S1 Data S1 and S2 [file cbsystems.0406.f1.zip]

Archive with 4 entries (4 files):
- 3D model_Large obstacle.stl
- 3D model_Small obstacle.stl
- Manuscript_Clean version.docx
- Video_S1.mov
